# Supplementary material for: Model‐based data analysis of individual human postprandial plasma bile acid responses indicates a major role for the gallbladder and intestine
Source: Physiol Rep. 2020 Mar 13;8(5):e14358. doi: 10.14814/phy2.14358 (PMC7070101; doi:10.14814/phy2.14358)
Supplement: Supplementary file 2 [file PHY2-8-e14358-s002.xls]

## Sheet: Supplemental table 1
		Supplemental table 1: The intra-coefficient of variation of the individual postprandial responses to the three identical liquid mixed meal tests in eight healthy lean men
		Total bile acids
		Time (min)	S1	S2	S3	S4	S5	S6	S7	S8	Mean and 95% CI
		0	15.3	34.4	83.9	66.1	25.5	33.1	45.7	42.6	43.3 (27.9 - 58.7)
		15	29.8	41.3	74.2	59.5	67.7	46.3	29.9	46.1	49.4 (37.9 - 60.8)
		30	24.6	31.1	98.8	70.6	28.7	30.9	35	64.9	48.1 (29.5 - 66.7)
		45	34.9	37	87.2	18.3	60.2	23	27.5	25.9	39.3 (23.1 - 55.4)
		60	12.4	51.4	63	30.9	62.5	16.3	26.4	4.6	33.4 (17.6 - 49.3)
		75	19	17.2	47	37	52.7	35.6	45	18.8	34.0 (24.3 - 43.8)
		90	60.2	66.7	47.7	23.9	61	8.9	26.9	24.2	39.9 (25.0 - 54.9)
		120	56.4	31	29.2	12.8	42.4	32.8	36.1	54.3	36.9 (27.1 - 46.7)
		150	40.1	32.9	28	30.6	30.6	41.9	16.3	34.9	31.9 (26.4 - 37.4)
		180	25	9.8	41.8	25.1	11.8	41.8	18.1	11.2	23.1 (14.1 -32.1)
		240	12.5	25	30	60.8	4.2	29.1	17.9	37.1	27.1 (15.1 - 39.0)
		Primary bile acids
		Time (min)	S1	S2	S3	S4	S5	S6	S7	S8	Mean and 95% CI
		0	20.4217	46.8741	91.1419	67.694	37.5932	39.3537	58.4414	63.0878	53.1 (38.0 - 68.2)
		15	36.4573	49.2192	77.991	61.4489	75.8286	51.4039	35.6995	65.3972	56.7 (45.4 - 68.0)
		30	32.4173	38.0852	101.856	74.4579	27.2185	34.5698	41.1432	82.4623	54.0 (34.6 - 73.4)
		45	44.5843	43.4067	89.5019	21.9639	64.2729	21.5863	35.5491	37.5487	44.8 (29.1 - 60.5)
		60	10.6388	55.2589	64.1261	36.0829	66.4466	19.4437	37.1082	11.0234	37.5 (21.8 - 53.3)
		75	17.7665	16.5724	45.6607	40.4833	54.7654	39.2782	53.9219	30.0186	37.3 (27.1 - 47.6)
		90	62.8029	58.5404	47.5316	26.982	62.7502	10.9973	33.3425	32.683	42.0 (28.8 - 55.1)
		120	57.4162	37.5584	26.7717	12.5661	43.9417	36.1474	34.8157	66.145	39.4 (27.8 -51.1)
		150	42.266	31.0677	32.918	34.1743	34.4978	37.4118	14.9184	37.321	33.1 (27.5 - 38.7)
		180	25.1238	8.88929	38.9166	30.8576	13.4563	46.7268	14.7633	9.3511	23.5 (13.6 - 33.4)
		240	13.5347	27.2741	25.2182	65.9403	4.91552	29.4931	20.8186	38.6396	28.1 (15.5 - 40.9)
		Secondary bile acids
		Time (min)	S1	S2	S3	S4	S5	S6	S7	S8	Mean and 95% CI
		0	10.5984	19.0147	72.3593	61.6118	15.0829	27.2942	29.7729	17.5867	31.7 (15.8 - 47.5)
		15	11.9876	29.6241	68.6746	56.6632	55.7725	40.0502	21.0342	20.5737	38.0 (23.8 - 52.3)
		30	8.18793	19.6947	93.0906	53.6686	30.9929	26.8715	26.5674	40.8145	37.5 (19.3 - 55.7)
		45	11.2122	26.4431	83.1144	12.716	53.5161	24.8498	16.9083	12.5294	30.2 (12.5 - 47.8)
		60	18.2069	43.2166	61.7407	14.5352	56.5382	13.5745	14.7806	13.9127	29.6 (15.2 - 44.0)
		75	23.7897	19.1899	50.3907	30.7999	49.6796	30.8671	31.396	9.23644	30.7 (20.9 - 40.4)
		90	52.503	78.4259	48.6943	13.7898	58.5048	6.1761	16.5984	20.2908	36.9 (18.8 - 54.9)
		120	54.3138	16.9492	34.2263	30.4499	41.0131	28.193	39.7509	37.1159	35.3 (27.7 - 42.8)
		150	35.6209	38.2278	18.6925	26.9625	24.7302	48.4117	22.0427	34.6866	31.2 (24.4 - 38.0)
		180	24.7613	15.2958	47.3389	11.9184	9.52735	35.2634	25.5719	18.8648	23.6 (14.8 - 32.4)
		240	12.1447	25.9456	41.7094	36.8342	8.30383	29.1776	19.1136	40.2683	26.7 (17.9 - 35.5)
		Glycine-conjugated bile acids
		Time (min)	S1	S2	S3	S4	S5	S6	S7	S8	Mean and 95% CI
		0	15.4843	58.9904	58.6808	77.2621	42.4304	40.171	47.4049	104.071	55.6 (37.2 -73.9)
		15	28.1656	60.1971	50.0135	57.3622	78.1164	39.1838	29.3107	69.5567	51.5 (38.8 - 64.1)
		30	22.7528	37.9783	94.5142	60.255	33.1509	28.5975	34.2489	87.7479	49.9 (30.7 - 69.1)
		45	35.4875	44.4688	77.1791	35.2615	63.2112	17.7373	31.577	35.5305	42.6 (29.4 - 55.7)
		60	19.692	62.5688	47.2414	17.3782	68.403	22.7896	30.2359	6.68374	34.4 (18.8 - 50.0)
		75	29.4941	20.8471	29.6886	25.3636	58.1931	46.0145	52.6295	21.787	35.5 (25.4 - 45.6)
		90	71.6332	73.5687	35.5303	50.1884	66.6013	14.5332	32.2604	27.9128	46.5 (31.1 - 62.0)
		120	63.2689	42.6347	16.6539	37.6626	46.4098	32.4819	39.3868	77.1358	44.5 (31.6 - 57.3)
		150	42.0901	32.4259	39.4233	15.2839	33.2151	44.6907	18.0105	33.3397	32.3 (24.9 - 39.7)
		180	32.6939	14.3193	31.6168	28.7411	19.8819	45.3745	18.8404	37.9871	28.7 (21.4 - 36.0)
		240	20.478	39.9395	16.152	50.9272	13.6853	35.1994	20.216	42.9151	29.9 (20.2 -39.7)
		Unconjugated bile acids
		Time (min)	S1	S2	S3	S4	S5	S6	S7	S8	Mean and 95% CI
		0	22.7804	16.1759	105.271	70.792	14.0636	32.5513	46.6803	13.2902	40.2 (17.4 - 63.0)
		15	19.0094	20.9571	97.1015	80.1503	6.26566	60.5692	43.4644	15.4458	42.9 (19.8 - 66.0)
		30	20.0329	11.7922	111.576	97.4561	8.57957	40.4145	47.6123	7.50057	43.1 (14.9 - 71.4)
		45	21.2155	16.5387	114.218	102.088	3.12642	43.7695	35.3197	7.34763	43.0 (13.5 - 72.4)
		60	14.0281	9.66624	104.279	112.605	6.17222	38.7217	36.597	6.82961	41.1 (11.0 - 71.3)
		75	18.8344	15.8775	104.783	107.959	13.3549	38.3577	36.2514	7.10046	42.8 (14.6 -71.0)
		90	7.87297	50.9443	97.674	107.098	21.3759	50.2776	23.564	30.7912	48.7 (23.6 - 73.8)
		120	14.7331	57.4986	94.6769	99.8762	15.423	32.3822	24.1242	50.8793	48.7 (25.4 - 72.0)
		150	13.859	55.9974	80.3571	125.38	7.85551	41.183	23.9089	48.2643	49.6 (22.8 - 76.4)
		180	33.5698	43.4118	102.094	135.863	64.4099	28.6066	39.5123	59.6489	63.4 (37.4 - 89.4)
		240	82.0239	74.1225	94.262	148.175	51.8004	7.01501	35.8149	34.3847	65.9 (35.6 - 96.3)
		Caption
		Supplemental table 1: In a crossover design, eight healthy lean men underwent three identical liquid mixed meal tests in a period of two weeks at T=0 after an overnight fast. The table gives an overview of the individual intra-CV’s for each time point. The intra-CV’s are calculated from the standard deviation divided by the mean of the measured parameter on a specific time point for each subject …
