# Supplementary material for: Model‐based data analysis of individual human postprandial plasma bile acid responses indicates a major role for the gallbladder and intestine
Source: Physiol Rep. 2020 Mar 13;8(5):e14358. doi: 10.14814/phy2.14358 (PMC7070101; doi:10.14814/phy2.14358)
Supplement: Supplementary file 3 [file PHY2-8-e14358-s003.xls]

## Sheet: Supplemental table 2
		Supplemental table 2: The intra-coefficient of variation of individual postprandial peak concentrations to the three liquid mixed meal tests in eight healthy lean men.
		%	S1	S2	S3	S4	S5	S6	S7	S8	Mean and 95% CI
		Total bile acids	37.7683	14.245	30.82	23.1977	38.1742	24.3	17.1748	25.3333	24.4 (16.9 - 31.9)
		Primary bile acids	38.9033	1.7149	28.4575	27.3587	42.459	11.3169	12.7098	33.6283	24.6 (14.5 - 34.6)
		Secondary bile acids	35.6696	36.6962	39.4842	10.8253	35.5011	6.37245	21.6506	12.0185	24.7 (15.3 - 34.2)
		Glycine-conjugated bile acids	42.4155	7.71492	17.1199	8.29652	40.3461	27.2511	17.1191	36.3143	24.6 (14.9 - 34.3)
		Unconjugated bile acids	52.915	45.4313	108.455	102.632	44.6071	60.2728	10.8253	59.2665	60.6 (38.5 - 82.6)
		Caption
		Supplemental table 2: In a crossover design, eight healthy lean men underwent three identical liquid mixed meal tests in a period of two weeks at T=0 after an overnight fast. The table gives an overview of the individual intra-CV’s for the postprandial peak concentrations. The intra-CV’s are calculated from the standard deviation divided by the mean of the peak concentration for each subject of a…
